# Supplementary material for: Transcriptomic profiling of linolenic acid-responsive genes in ROS signaling from RNA-seq data in Arabidopsis
Source: Front Plant Sci. 2015 Mar 17;6:122. doi: 10.3389/fpls.2015.00122 (PMC4362301; doi:10.3389/fpls.2015.00122)
Supplement: Supplemental Table 1 — Fatty acid composition of Arabidopsis thaliana cell suspension cultures (ACSC). [file DataSheet1.ZIP]

Archive with 9 entries (9 files):
- Table 4.PDF
- Table 5.PDF
- Table 6.PDF
- Table 7.PDF
- Table 8.PDF
- Table 9.PDF
- Table 1.PDF
- Table 2.pdf
- Table 3.PDF
